# Supplementary material for: Plasmidome Interchange between Clostridium botulinum, Clostridium novyi and Clostridium haemolyticum Converts Strains of Independent Lineages into Distinctly Different Pathogens
Source: PLoS One. 2014 Sep 25;9(9):e107777. doi: 10.1371/journal.pone.0107777 (PMC4177856; doi:10.1371/journal.pone.0107777)
Supplement: Table S1 — Sequencing data and assembly quality statistics. (XLSX) [file pone.0107777.s005.xlsx]

## Sheet: Blad1
Table S1: Sequencing data and assembly quality statistics.
Sequenced with Roche 454
Species	Strain	Assembly program	Accession number	No Contigs	N50	total length (bp)	No reads used in assembly	Average read length	coverage
C. botulinum	Sp77	GS Assembler	JENQ00000000	148	40000	3057315	263441	513	44.2039
C. botulinum	V891	GS Assembler*	AESC00000000	116	68878	3173364	385598	252	30.6207
C. botulinum	C-Stockholm	GS Assembler*	AESA00000000	480	9348	2593050	103776	228	9.12475
C. botulinum	BKT12695	GS Assembler	JENP00000000	89	63795	2754780	320558	521	60.6258
C. botulinum	It1	GS Assembler	JENO00000000	77	59587	2499706	321145	522	67.063
C. novyi	GD211209	GS Assembler	JENN00000000	104	38497	2459311	381391	521	80.7969
C. novyi	BKT29909	GS Assembler	JENM00000000	95	45649	2463931	367935	370	55.2515
C. novyi	NCTC538	GS Assembler	JENK00000000	69	63662	2519932	372240	450	66.4732
C. novyi	4540	GS Assembler	JENL00000000	81	62812	2500001	246928	426	42.0765
C. novyi	4552	GS Assembler	JENJ00000000	119	47012	2798065	218170	460	35.867
C. novyi	4570	GS Assembler	JDRX00000000	69	71398	2324088	296223	423	53.9146
		* Refers to previous assemblies
Sequenced with Illumina MiSeq
Species	Strain	Assembly program	Accession number	No Contigs	N50	total length (bp)	No reads used in assembly	Average read length*	coverage
C. botulinum	16868	SPAdes/MIRA	JENR00000000	132	95198	3084808	3000000	213	207.144
C. botulinum	BKT2873	SPAdes/MIRA	JENT00000000	163	77101	3168276	3000000	207	196.006
C. botulinum	BKT75002	SPAdes/MIRA	JENS00000000	121	77530	3138765	3000000	207	197.849
C. botulinum	DC5	MIRA	JDRY00000000	179	61159	3325782	1845075	338	187.515
C. botulinum	CCUG 7971	SPAdes/MIRA	JDRZ00000000	111	52759	2808469	2000000	199	141.714
ND	K25	SPAdes/MIRA	JENU00000000	89	119459	2602945	2000000	250	192.09
C. novyi	NCTC9691	MIRA	JENV00000000	131	56314	2639357	2319763	192	168.751
C. novyi	ATCC27606	SPAdes/MIRA	JENW00000000	168	46394	2613094	947728	210	76.1637
C. haemolyticum	NCTC9693	SPAdes/MIRA	JENX00000000	125	55585	2607656	3000000	236	271.508
C. haemolyticum	NCTC8350	SPAdes/MIRA	JDSA00000000	234	42678	2465609	1645486	241	160.837
								*In MIRA assemblies read length refers to coped reads
