# Supplementary material for: Plasmidome Interchange between Clostridium botulinum, Clostridium novyi and Clostridium haemolyticum Converts Strains of Independent Lineages into Distinctly Different Pathogens
Source: PLoS One. 2014 Sep 25;9(9):e107777. doi: 10.1371/journal.pone.0107777 (PMC4177856; doi:10.1371/journal.pone.0107777)
Supplement: Table S2 — Predicted presence and copy-number of IS elements in the strains. (XLSX) [file pone.0107777.s006.xlsx]

## Sheet: Blad1
Table S2: Predicted presence and copy-number of IS elements in the strains.
Lineage Ia	ISCbo1	ISCbo2	ISCbo3	ISCbo4	ISCbo5	ISCbo6	ISCbo7	ISCbo8	ISCbo9	ISCbo10	ISCbo11	ISCbo12	ISCbo13	Total number of copies/strain	Average number of copies/strain
Genome:BKT015925
number of copies	28	14	8	8	18	1	1	1	1	1	1	1	1	84	76.8271
number of reads	5090	4235	2399	2019	4398	188	217	235	234	239	188	99	97
reads/copy	181.786	302.5	299.875	252.375	244.333	188	217	235	234	239	188	99	97
Genome: Sp77
number of copies	32.4723	12.486	7.91663	6.10599	16.4325	1.89894	0.990783	1.15745	1.20085	0.974895	1.1383	1.10101	0.979381	84.8549
number of reads	5903	3777	2374	1541	4015	357	215	272	281	233	214	109	95
Genome: V891
number of copies	30.998	10.4132	8.49687	10.1357	10.9113	1.28723	0.769585	0.753191	0.888889	0.8159	0.867021	0.727273	1.08247	78.1467
number of reads	5635	3150	2548	2558	2666	242	167	177	208	195	163	72	105
Genome: 16868
number of copies	20.9037	7.66942	9.40392	8.13076	11.161	0.718085					0.755319	0.626263	0.938144	60.3066
number of reads	3800	2320	2820	2052	2727	135					142	62	91
Lineage Ib	ISCbo1	ISCbo2	ISCbo3	ISCbo4	ISCbo5	ISCbo6	ISCbo7	ISCbo8	ISCbo9	ISCbo10	ISCbo11	ISCbo12	ISCbo13	Total number of copies/strain	Average number of copies/strain
Genome: BKT2873
number of copies		1.3719	23.8633						0.645299					26	46.5
number of reads		415	7156						151
Genome: BKT75002
number of copies		2.00661	42.0975						0.559829				0.536082	46
number of reads		607	12624						131				52
Genome: CCUG 7971
number of copies		27.2739	40.724	0.640267	1.67211								1	72
number of reads		4958	12319	192	422								78
Genome: DC5
number of copies		4.50248	34.4577					0.523404					1.5567	42
number of reads		1362	10333					123					151
Lineage II	ISCbo1	ISCbo2	ISCbo3	ISCbo4	ISCbo5	ISCbo6	ISCbo7	ISCbo8	ISCbo9	ISCbo10	ISCbo11	ISCbo12	ISCbo13	Total number of copies	Average number of copies/strain
Genome: C-Stockholm
number of copies								2.33191		2.51464	3.28191	3.22222		11	28.8333
number of reads								548		601	617	319
Genome: K25
number of copies						2.45745	0.847926		1.97436				3.94845	9
number of reads						462	184		462				383
Genome: NCTC 9691
number of copies	7.92692	6.31736				6.52128			4.23077	3.01255			9.94845	38
number of reads	1441	1911				1226			990	720			965
Genome: ATCC 27606
number of copies	9.81375	2.4				6.63298			4.00427	1.30962			9.93814	34
number of reads	1784	726				1247			937	313			964
Genome: NCTC 8350
number of copies	12.8613					8.17553	0.580645		4.89316				10.9381	38
number of reads	2338					1537	126		1145				1061
Genome: NCTC 9693
number of copies	14.6986					8.79787	0.534562		5.56838				11.7113	43
number of reads	2672					1654	116		1303				1136
Lineage III	ISCbo1	ISCbo2	ISCbo3	ISCbo4	ISCbo5	ISCbo6	ISCbo7	ISCbo8	ISCbo9	ISCbo10	ISCbo11	ISCbo12	ISCbo13	Total number of copies	Average number of copies/strain
Genome: 4552
number of copies			8.78699	4.02179										13	11
number of reads			2635	1015
Genome: BKT12695
number of copies	6.11159				2.63984									9
number of reads	1111				645
Lineage IV	ISCbo1	ISCbo2	ISCbo3	ISCbo4	ISCbo5	ISCbo6	ISCbo7	ISCbo8	ISCbo9	ISCbo10	ISCbo11	ISCbo12	ISCbo13	Total number of copies	Average number of copies/strain
Genome: It1
number of copies					16.0068									16	19
number of reads					3911
Genom: GD211209
number of copies					21.0368									21
number of reads					5140
Genom: BKT29909
number of copies					18.839									19
number of reads					4603
Genome: NCTC 538
number of copies				1.36701	27.3602									28
number of reads				345	6685
Genome: 4540
number of copies		0.952066			25.6494									27
number of reads		288			6267
Genome: 4570
number of copies				1.66023	0.765348									3
number of reads				419	187
