# Supplementary material for: Plasmidome Interchange between Clostridium botulinum, Clostridium novyi and Clostridium haemolyticum Converts Strains of Independent Lineages into Distinctly Different Pathogens
Source: PLoS One. 2014 Sep 25;9(9):e107777. doi: 10.1371/journal.pone.0107777 (PMC4177856; doi:10.1371/journal.pone.0107777)
Supplement: Table S3 — Genomic properties of the plasmids identified in C. novyi sensu lato . (XLSX) [file pone.0107777.s007.xlsx]

## Sheet: Blad1
Table S3: Genomic properties of the plasmids identified in C. novyi sensu lato.
Species	Strain	Plasmid name	Plasmid group	Sequenced in this study (GenBank accession)	state of plasmid	Most related replicon	Nr of contigues	Predicted size (bp)	Present size (bp)	Nr of CDS	GC content (%)	Encoded toxins referred to in the article
						(GenBank accession)
C. botulinum	BKT015925	p1BKT015925	PG1	No (CP002411)	closed				203287	221	27	botulinum neurotoxin, C3 toxin
		p2BKT015925	PG2	No (CP002412)	closed				98732	103	26
		p3BKT015925	PG3	No (CP002413)	closed				80365	90	27	C2-toxin, phospholipase C
		p4BKT015925	PG6	No (CP002414)	closed				39648	53	28
		p5BKT015925	PG7	No (CP002415)	closed				12403	13	26.2	Epsilon toxin B
C. botulinum	Sp77	p1CbSp77	PG1	Yes (JENQ00000000)	not closed	p1BKT015925 (CP002411)	1	201000	200548			botulinum neurotoxin, C3 toxin
		p2CbSp77	PG2	Yes (JENQ00000000)	closed	p2BKT015925 (CP002412)			96517	85	26.1
		p3CbSp77	PG3	Yes (JENQ00000000)	closed	p3BKT015925 (CP002413)			80451	77	26.8	C2 toxin, Phospholipase C
		p4CbSp77	PG6	Yes (JENQ00000000)	closed	p5BKT015925 (CP002415)			12408	14	26.2	Epsilon toxin B
C. botulinum	V891	p1CbV891	PG1	Yes (AESC00000000)	closed	p1BKT015925 (CP002411)			199891	202	26.4	botulinum neurotoxin, C3 toxin
		p2CbV891	PG2	Yes (AESC00000000)	not closed	p2BKT015925 (CP002412)	1	98000	87675
		p3CbV891	PG3	Yes (AESC00000000)	not closed	p3BKT015925 (CP002413)	1	82000	82356			C2 toxin, Phospholipase C
		p4CbV891	PG8	Yes (AESC00000000)	closed	p6Cst (AESA00000000)			57912	87	27.5
		p5CbV891	PG7	Yes (AESC00000000)	closed	p4BKT015925 (CP002414)			39664	49	28.2
C. botulinum	16868	p1Cb16868	PG1	Yes (JENR00000000)	closed	p1BKT015925 (CP002411)			187868	180	26.5	botulinum neurotoxin, C3 toxin
		p2Cb16868	PG2	Yes (JENR00000000)	not closed	p2BKT015925 (CP002412)	2	105000	105333
		p3Cb16868	PG3	Yes (JENR00000000)	not closed	p3BKT015925 (CP002413)	5	77000	76431			C2 toxin, Phospholipase C
		p4Cb16868	PG8	Yes (JENR00000000)	closed	p6Cst (AESA00000000)			58231	82	27.2
C. botulinum	BKT75002	p1CbBKT75002	PG1	Yes (JENS00000000)	closed	p1BKT015925 (CP002411)			202647	209	26.1	botulinum neurotoxin, C3 toxin
		p2CbBKT75002	PG2	Yes (JENS00000000)	not closed	p2BKT015925 (CP002412)	2	92000	88460
		p3CbBKT75002	PG3	Yes (JENS00000000)	not closed	p3BKT015925 (CP002413)	3	83000	80211
C. botulinum	BKT2873	p1CbBKT2873	PG1	Yes (JENT00000000)	closed	p1BKT015925 (CP002411)			201897	208	26.1	botulinum neurotoxin, C3 toxin
		p2CbBKT2873	PG2	Yes (JENT00000000)	not closed	p2BKT015925 (CP002412)	4	92000	85023
		p3CbBKT2873	PG3	Yes (JENT00000000)	not closed	p3BKT015925 (CP002413)	3	83000	79586
C. botulinum	DC5	p1CbDC5	PG1	Yes (JDRY00000000)	not closed	p1BKT015925 (CP002411)	6	200000	186182			botulinum neurotoxin, C3 toxin
		p2CbDC5	PG2	Yes (JDRY00000000)	not closed	p2BKT015925 (CP002412)	4	120000	113039
		p3CbDC5	PG3	Yes (JDRY00000000)	not closed	p3BKT015925 (CP002413)	5	?	58284
C. botulinum	CCUG 7971	p2Cb7971	PG2	Yes (JDRZ00000000)	not closed	p2BKT015925	6	120000	98039
C. botulinum	1873	p1Cb1873	PG1	No (ACSJ00000000)	not closed	C-st phage (AP008983)	8		142045			botulinum neurotoxin, C3 toxin
		pCLG1	PG4	No (CP001659)	closed				107690	124	26.7	C2 toxin
		pCLG2	PG2	No (CP001660)	closed				54152	47	25.3
ND	K25	p1K25	PG4	Yes (JENU00000000)	closed	pCLG1 (CP001659)			119459	127	26.2	C2 toxin
		p2K25	PG12	Yes (JENU00000000)	closed	pCLG2 (CP001660)			42939	56	28.5
C. botulinum	C-Stockholm	C-St phage	PG1	No (AP008983)	closed				185683	198	26.3	botulinum neurotoxin, C3 toxin
		p2CbCSt	PG4	Yes (AESA00000000)	not closed	pCLG1 (CP001659)	3	94000	94304			C2 toxin
		p3CbCSt	PG2	Yes (AESA00000000)	closed	pCLG2 (CP001660)			53533	46	25.4
		p6CBCSt	PG10	No (AESA01000588)	closed				55058	83	27.4
C. novyi	NCTC 9691	p1Cn9691	PG4	Yes (JENV00000000)	not closed	pCLG1 (CP001659)	1	86000	86607
		p2Cn9691	PG9	Yes (JENV00000000)	closed	p6Cst (AESA00000000)			60310	72	26.9	novyi alpha-toxin
		p3Cn9691	PG2	Yes (JENV00000000)	not closed	pCLG2 (CP001660)	2	40000	40123
		p4Cn9691	PG12	Yes (JENV00000000)	closed	no reference plasmid available			50768	70	28
		p5Cn9691	PG5	Yes (JENV00000000)	closed	no reference plasmid available			29737	33	25.9
C. novyi	ATCC 27606	p1Cn27606	PG4	Yes (JENW00000000)	not closed	pCLG1 (CP001659)	2	101000	101303
		p2Cn27606	PG9	Yes (JENW00000000)	closed	p6Cst (AESA00000000)			58216	71	27.1	novyi alpha-toxin
		p3Cn27606	PG2	Yes (JENW00000000)	not closed	pCLG2 (CP001660)	10	28000	27776
		p4Cn27606	PG5	Yes (JENW00000000)	closed	no reference plasmid available			29909	32	25.9
C. haemolyticum	NCTC 9693	p1Ch9693	PG1	Yes (JENX00000000)	closed	C-st phage (AP008983)			177653	193	26.1
		p2Ch9693	PG4	Yes (JENX00000000)	not closed	pCLG1 (CP001659)	1	69000	68764
		p3Ch9693	PG2	Yes (JENX00000000)	not closed	pCLG2 (CP001660)	2	43000	38091
C. haemolyticum	NCTC 8350	p1Ch8350	PG4	Yes (JDSA00000000)	not closed	pCLG1 (CP001659)	2	115000	68769
		p2Ch8350	PG2	Yes (JDSA00000000)	not closed	pCLG2 (CP001660)	2	42000	38004
C. botulinum	BKT12695	p2CbBKT12695	PG11	Yes (JENP00000000)	closed	no reference plasmid available			52494	78	29.1
		p3CbBKT12695	PG10	Yes (JENP00000000)	closed	p6Cst (AESA00000000)			38475	49	27.9
C. botulinum	Eklund-C	p1CbEklundC	PG1	No (ABDQ00000000)	not closed	p1BKT015925 (CP002411)	3		173273			botulinum neurotoxin, C3 toxin
C. botulinum	It1	p2CbIt1	PG11	Yes (JENO00000000)	not closed	no reference plasmid available	1	87000	75711
		p3CbIt1	PG12	Yes (JENO00000000)	closed	no reference plasmid available			51170	72	29.1
		p4CbIt1	PG13	Yes (JENO00000000)	closed	no reference plasmid available			12806	11	26
C. novyi	GD211209	p1CnGD211209	PG10	Yes (JENN00000000)	closed	p6Cst (AESA00000000)			52765	64	27.5	novyi alpha-toxin
C. novyi	BKT29909	p1CnBKT29909	PG10	Yes (JENM00000000)	closed	p6Cst (AESA00000000)			60360	75	27.7	novyi alpha-toxin
C. novyi	NCTC 538	p1Cn538	PG10	Yes (JENK00000000)	closed	p6Cst (AESA00000000)			60082	73	28.1	novyi alpha-toxin
C. novyi	4540	p1Cn4540	PG10	Yes (JENL00000000)	closed	p6Cst (AESA00000000)			61041	77	27.4	novyi alpha-toxin
