# Supplementary material for: Plasmidome Interchange between Clostridium botulinum, Clostridium novyi and Clostridium haemolyticum Converts Strains of Independent Lineages into Distinctly Different Pathogens
Source: PLoS One. 2014 Sep 25;9(9):e107777. doi: 10.1371/journal.pone.0107777 (PMC4177856; doi:10.1371/journal.pone.0107777)
Supplement: Table S5 — Plasmid replication and maintenance genes. (XLSX) [file pone.0107777.s009.xlsx]

## Sheet: Blad1
Table S5, plasmid replication and maintenance genes
	PG1	Plasmid	Locus_tag	Annotation	Amino acid id (%)
		p1BKT015925	p1CBC4_0212	Hypothetical protein	100	(to p1CBC4_0212)
		p1CbV891	AS24_p0210	Putative cell division protein FtsZ	100	(to p1CBC4_0212)
		p1Cb16868	Z953_p0184	Putative cell division protein FtsZ	100	(to p1CBC4_0212)
		p1CbBKT75002	Z952_p0214	Putative cell division protein FtsZ	99	(to p1CBC4_0212)
		p1CbBKT2873	Z954_p0214	Putative cell division protein FtsZ	99	(to p1CBC4_0212)
		C-st phage	CST189	Hypothetical protein	88	(to p1CBC4_0212)
		p1Ch9693	Z960_p0202	Putative cell division protein FtsZ	88	(to p1CBC4_0212)
		p1BKT015925	p1CBC4_4072	putative replicative DNA helicase	28	(the most diverged pair in the group is shown)
		C-st phage	CST058	putative replicative DNA helicase
		p1BKT015925	p1CBC4_4073	putative DNA primase	32	(the most diverged pair in the group is shown)
		C-st phage	CST059	putative DNA primase
		p1BKT015925	p1CBC4_4075	DNA polymerase III, subunit alpha	24	(the most diverged pair in the group is shown)
		C-st phage	CST061	DNA polymerase III, subunit alpha
		p1BKT015925	p1CBC4_4107	DNA gyrase B subunit	69% (first 400 aa: >90%)	(the most diverged pair in the group is shown)
		C-st phage	CST061	DNA gyrase B subunit
	PG2	Plasmid	Locus_tag	Annotation	Amino acid id (%)
		p2BKT015925	p2CBC4_5022	Putative cell division GTPase FtsZ	100
		p2CbSp77	Y848_p0022	Putative cell division GTPase FtsZ
		p2BKT015925	p2CBC4_5069	DnaD domain containing protein	100
		p2CbSp77	Y848_p0067	DnaD domain containing protein
	PG3	Plasmid	Locus_tag	Annotation	Amino acid id (%)
		p3BKT015925	p3CBC4_6021	Putative prevent host death protein	100
		p3CbSp77	Y848_p0120	Putative prevent host death protein
	PG4	Plasmid	Locus_tag	Annotation	Amino acid id (%)
		p1K25	Z957_p0036	Putative replication initiator protein	0.99
		PCLG1	CLG_0038	Conserved hypothetical protein
	PG5	Plasmid	Locus_tag	Annotation	Amino acid id (%)
		p5Cn9691	Z958_p0166	Replication initiation protein	99
		p4Cn27606	Z959_p0096	Replication initiation protein
		p5Cn9691	Z958_p0178	Replication protein	99
		p4Cn27606	Z959_p0083	Replication protein
	PG6	Plasmid	Locus_tag	Annotation	Amino acid id (%)
		p4BKT015925	CbC4_7003	Plasmid replication protein	100
		p5CbV891	AS24_p0319	Plasmid replication protein?
		p4BKT015925	CbC4_7004	Plasmid segregation protein ParM	100
		p5CbV891	AS24_p0320	Plasmid segregation protein ParM
		p4BKT015925	CbC4_7051	Putative replication initiation and membrane attachment protein	100
		p5CbV891	AS24_p0365	Putative replication initiation and membrane attachment protein
	PG8	Plasmid	Locus_tag	Annotation	Amino acid id (%)
		p4CbV891	AS24_p0299	ParB-like protein	100
		p4Cb16868	Z953_p0268	ParB-like protein
		p4CbV891	AS24_p0310	ParM-like protein	72	(compared to p4BKT015925 CbC4_7004)
	PG9	Plasmid	Locus_tag	Annotation	Amino acid id (%)
		p2Cn9691	Z958_p0001	Putative plasmid replication protein	63
		p2Cn27606	Z959_p0023	Putative plasmid replication protein?
		p2Cn9691	Z958_p0005	Putative replication initiation and membrane attachment protein	100
		p2Cn27606	Z959_p0029	Putative replication initiation and membrane attachment protein
	PG10	Plasmid	Locus_tag	Annotation	Amino acid id (%) to Z965_0073
		p1CnBKT29909	Z965_p0073	Putative plasmid segregation protein	100
		p1CnGD211209	Z964_p0067	Putative plasmid segregation protein	100
		p1Cn538	Z966_p0072	Putative plasmid segregation protein	100
		p1Cn4540	Z967_p0075	Putative plasmid segregation protein	100
		p6CSt	NA	NA	NA	Pseudo?
		p3CbBKT12695	Z962_p0126	Putative plasmid segregation protein	97
	PG12	Plasmid	Locus_tag	Annotation	Amino acid id (%)
					to Z957_0155
		p2K25	Z957_p0155	Plasmid segregation protein ParM	100
		p4Cn9691	Z958_p0103	Plasmid segregation protein ParM	72
		p3CbIt1	Z963_p0071	Plasmid segregation protein ParM	92
	PG13	Plasmid	Locus_tag	Annotation
		p4CbIt1	Z963_0088	replication protein
